# Supplementary material for: Daisaikoto Prevents Post-dieting Weight Regain by Reversing Dysbiosis and Reducing Serum Corticosterone in Mice
Source: Front Physiol. 2019 Dec 13;10:1483. doi: 10.3389/fphys.2019.01483 (PMC6923278; doi:10.3389/fphys.2019.01483)
Supplement: TABLE S1 — Expression analysis of mRNAs associated with obesity. [file Data_Sheet_1.xlsx]

## Sheet: Sheet1
Group	Gapdh	Adiponectin	Adrb3	RESI	CEBPA	IL6	LEPTIN	LIPE	MCP-1	PAI-1	Pparg	Rbp4	TNFα	Adiponectin	Adrb3	RESI	CEBPA	IL6	LEPTIN	LIPE	MCP-1	PAI-1	Pparg	Rbp4	TNFα
MF	17.7162	18.3451	24.2116	22.7665	18.9298	30.944	11.3832	20.3969	13.6686	25.6983	8.66691	14.6039	29.944	1.0355	1.36664	1.28507	1.0685	1.74666	0.64253	1.15132	0.771534	1.45056	0.489209	0.824328	1.69021
MF	15.8417	16.9251	24.4071	23.0265	17.4348	30.2006	11.9144	19.0042	13.2967	24.5099	11.5897	14.2809	29.2006	1.06839	1.54069	1.45353	1.10056	1.9064	0.752089	1.19963	0.839348	1.54717	0.731595	0.901474	1.84328
MF	18.1269	18.5256	25.7067	23.3669	12.3459	28.0035	13.6443	20.786	17.0568	24.1566	12.6198	15.4722	29.0035	1.02199	1.41815	1.28907	0.681079	1.54486	0.752708	1.14669	0.940963	1.33264	0.696189	0.85355	1.60003
HF	16.3007	12.1904	27.6522	27.0072	24.9036	30.941	24.6868	22.2154	27.6169	24.9008	22.6611	20.5279	29.941	0.747842	1.69638	1.65681	1.52776	1.89814	1.51446	1.36285	1.69421	1.52759	1.39019	1.25933	1.83679
HF	17.4266	13.9251	29.3019	27.233	25.4322	30.9803	23.2588	22.5899	24.8911	25.1229	21.0056	19.6055	29.9803	0.799073	1.68145	1.56273	1.45939	1.77777	1.33467	1.29629	1.42834	1.44164	1.20538	1.12503	1.72038
HF	18.2259	14.9251	29.5597	26.3071	24.4146	31.5306	22.5238	21.5969	24.6234	23.6156	20.4589	19.5232	30.5306	0.818897	1.62186	1.4434	1.33956	1.72999	1.23581	1.18496	1.35101	1.29572	1.12252	1.07118	1.67512
DAI	17.7225	16.7549	25.5473	22.7218	23.0075	30.7267	16.9201	19.3386	18.7754	21.6023	18.6372	17.3651	30.7267	0.945404	1.44152	1.28209	1.29821	1.73377	0.954724	1.09119	1.05941	1.21892	1.05161	0.979833	1.73377
DAI	18.8864	23.0157	28.7576	24.2083	17.1343	34.1649	16.2833	23.8702	19.4293	25.2875	20.6902	18.7465	34.1649	1.21864	1.52266	1.28179	0.907231	1.80897	0.862173	1.26388	1.02874	1.33893	1.09551	0.992595	1.80897
DAI	16.8064	17.3746	26.9589	23.1582	22.4121	31.2492	16.2945	19.4141	18.2121	23.1917	18.8196	17.829	31.2492	1.03381	1.60408	1.37794	1.33354	1.85936	0.96954	1.15516	1.08364	1.37993	1.11979	1.06084	1.85936
	Group	Adiponectin
	MF	1.0355
	MF	1.06839
	MF	1.02199											Average	Adiponectin	Adrb3	RESI	CEBPA	IL6	LEPTIN	LIPE	MCP-1	PAI-1	Pparg	Rbp4	TNFα
	HF	0.747842											MF	1.04196	1.44183	1.34256	0.950048	1.73264	0.715776	1.16588	0.850615	1.44345	0.638998	0.859784	1.71117
	HF	0.799073											HF	0.788604	1.66656	1.55431	1.44224	1.80197	1.36165	1.28137	1.49119	1.42165	1.23936	1.15185	1.7441
	HF	0.818897											DAI 3%	1.06595	1.52275	1.31394	1.17966	1.8007	0.928812	1.17008	1.05727	1.31259	1.08897	1.01109	1.8007
	DAI	0.945404
	DAI	1.21864												Adiponectin	Adrb3	RESI	CEBPA	IL6	LEPTIN	LIPE	MCP-1	PAI-1	Pparg	Rbp4	TNFα
	DAI	1.03381											MF	1	1	1	1	1	1	1	1	1	1	1	1
													HF	0.756845	1.15587	1.15772	1.51807	1.04001	1.90234	1.09906	1.75307	0.984894	1.93954	1.33969	1.01924
													DAI 3%	1.02302	1.05613	0.978683	1.24168	1.03928	1.29763	1.0036	1.24294	0.90934	1.70418	1.17598	1.05232
													Stdev	Adiponectin	Adrb3	RESI	CEBPA	IL6	LEPTIN	LIPE	MCP-1	PAI-1	Pparg	Rbp4	TNFα
													MF	0.0137765	0.0516186	0.0555008	0.134803	0.104603	0.0366235	0.0169287	0.0492334	0.0620331	0.0755884	0.022487	0.0709981
													HF	0.0211691	0.0227656	0.0617512	0.0550017	0.050026	0.0815623	0.0518905	0.103937	0.0676764	0.0791169	0.0559425	0.0481531
													DAI 3%	0.0804965	0.0469284	0.0320005	0.136596	0.0364899	0.0335929	0.0504078	0.0158825	0.0483087	0.0199508	0.0251478	0.0364899
